# Supplementary material for: Genetic Variants of DMBT1 and SFTPD and Disease Severity in Paediatric Inflammatory Bowel Disease—A Polish Population-Based Study
Source: Children (Basel). 2021 Oct 21;8(11):946. doi: 10.3390/children8110946 (PMC8618964; doi:10.3390/children8110946)
Supplement: Supplementary file 1 [file children-08-00946-s001.zip]

Archive with 1 entries (1 files):
- children-1401492-supplementary.pdf
